# Supplementary material for: Gene expression profiles in mouse embryo fibroblasts lacking stathmin, a microtubule regulatory protein, reveal changes in the expression of genes contributing to cell motility
Source: BMC Genomics. 2009 Jul 30;10:343. doi: 10.1186/1471-2164-10-343 (PMC2725145; doi:10.1186/1471-2164-10-343)
Supplement: Additional file 2 — Genes differentially expressed in STMN1-/- MEFs compared to STMN1+/+ MEFs. Differentially expressed genes listed with accession numbers, gene symbols, and average fold change over quadruplicate microarrays with color-swap. [file 1471-2164-10-343-S2.txt]

Common name	GeneSymbol	Avg
NM_007823	Cyp4b1	11.55
NM_018867	Cpxm2	6.33
NM_008524	Lum	5.72
NM_013905	Heyl	5.71
NM_145831	Dmrt2	5.55
NM_029568	Mfap4	5.30
NM_016854	Ppp1r3c	5.14
NM_021443	Ccl8	4.70
NM_001039472	Kif21b	4.60
NM_007409	Adh1	4.51
NM_011854	Oasl2	4.46
NM_008973	Ptn	4.43
NM_008331	Ifit1	4.40
NM_026516	Tmem178	4.23
NM_025711	Aspn	4.09
NM_008267	Hoxb13	4.08
NM_001033335	Serpina3f	4.05
NM_001081421	Galntl1	3.89
NM_011196	Ptger3	3.74
NM_172053	Adamts16	3.71
NM_016919	Col5a3	3.71
NM_181988	Rerg	3.70
NM_011582	Thbs4	3.68
NM_175093	Trib3	3.66
NM_023852	Rab3c	3.64
NM_010195	Lgr5	3.64
NM_015784	Postn	3.61
NM_183064	Fgf12	3.56
NM_009251	Serpina3g	3.55
NM_001024139	Adamts15	3.53
NM_021355	Fmod	3.51
AK010208	Apol6	3.51
NM_001039048	Trim63	3.45
NM_145467	Itgbl1	3.41
NM_001033288	Gm106	3.40
NM_176922	Itga11	3.39
AK042211	Ednra	3.37
AK029026	Adamts2	3.34
NM_175013	Pgm5	3.34
NM_025658	Ms4a4d	3.30
NM_010279	Gfra1	3.24
NM_177757	Kif26b	3.24
NM_015783	Isg15	3.24
NM_181853	Trim66	3.23
NM_021274	Cxcl10	3.23
BC030317	Lrrc17	3.12
AK035099	Ddefl1	3.06
AK033274	Hgf	3.06
NM_008165	Gria1	3.03
NM_007934	Enpep	3.01
NM_008428	Kcnj8	3.00
NM_007470	Apod	2.98
NM_010371	Gzmc	2.97
NM_133775	Il33	2.97
NM_020013	Fgf21	2.95
NM_134102	Pla1a	2.94
NM_021459	Isl1	2.94
NM_027770	Col24a1	2.93
NM_010681	Lama4	2.93
NM_016674	Cldn1	2.93
NM_016911	Srpx	2.85
NM_019759	Dpt	2.84
NM_021342	Kcne4	2.82
NM_011909	Usp18	2.81
NM_153565	Pcsk9	2.79
AK086563	Ptgfr	2.77
NM_010140	Epha3	2.77
NM_027027	Asb9	2.76
NM_007986	Fap	2.74
NM_010555	Il1r2	2.74
NM_177469	Gpr123	2.74
NM_008343	Igfbp3	2.74
NM_007663	Cdh16	2.73
NM_013737	Pla2g7	2.73
BC025836	Cpn2	2.70
NM_026840	Pdgfrl	2.70
NM_016850	Irf7	2.67
NM_013834	Sfrp1	2.67
NM_153543	Aldh1l2	2.63
NM_001008548	Pde2a	2.63
NM_001033416	Gal3st4	2.63
NM_019568	Cxcl14	2.60
NM_009626	Adh7	2.60
NM_022025	Slc5a7	2.57
NM_053142	Pcdhb17	2.57
NM_134188	Acot2	2.54
NM_028973	Lrrc15	2.52
NM_010189	Fcgrt	2.52
NM_010518	Igfbp5	2.51
NM_177839	Tnn	2.50
NM_027280	Nkd1	2.50
NM_008546	Mfap2	2.49
NM_030253	Parp9	2.48
NM_199473	Col8a2	2.47
NM_172267	Phyhd1	2.47
NM_001024840	Adarb1	2.45
AK086734	Adam33	2.45
NM_021412	Mmp19	2.45
BC033592	Ralgps2	2.44
ENSMUST00000074660	Chrdl1	2.44
NM_007742	Col1a1	2.44
BC026627	Abi3bp	2.43
NM_007431	Akp2	2.42
BC052397	Sema5b	2.40
AK077691	Dact1	2.40
BC024984	Slit3	2.39
BC020147	Rab3il1	2.38
AK122570	Lgi2	2.38
NM_053144	Pcdhb19	2.38
NM_016873	Wisp2	2.37
AK043577	Ypel4	2.37
NM_053080	Aldh1a3	2.35
NM_009930	Col3a1	2.35
NM_011408	Slfn2	2.34
NM_009783	Cacna1g	2.34
NM_030693	Atf5	2.34
NM_001001488	Atp8b1	2.34
NM_001081416	Fndc1	2.33
NM_021362	Pappa	2.33
NM_011270	Rhd	2.33
NM_011331	Ccl12	2.33
NM_011150	Lgals3bp	2.32
NM_009325	Tbxa2r	2.32
XM_138275	Kif26a	2.32
NM_009058	Ralgds	2.31
BC039980	Megf6	2.30
NM_138313	Bmf	2.29
NM_145613	C1qtnf5	2.29
AK032736	Pcsk5	2.29
NM_030152	Nol3	2.28
NM_173417	Kcns3	2.28
NM_007743	Col1a2	2.27
NM_022814	Svep1	2.27
NM_009641	Angpt4	2.27
NM_019675	Stmn4	2.26
NM_019440	Iigp2	2.26
NM_172845	Adamts4	2.25
NM_001039545	Myh2	2.24
NM_054049	Osr2	2.24
NM_020043	Nope	2.24
NM_080285	Cttnbp2	2.24
NM_028994	Pck2	2.24
NM_026439	Ccdc80	2.23
NM_007802	Ctsk	2.23
NM_009369	Tgfbi	2.23
NM_138310	Apob48r	2.22
NM_025681	Lix1	2.22
NM_139228	Rhbdl3	2.22
BC066859	Fgf11	2.21
NM_133721	Itga9	2.21
NM_010097	Sparcl1	2.21
NM_021432	Nap1l5	2.21
NM_011807	Dlg2	2.20
NM_172614	Tmem44	2.20
NM_053146	Pcdhb21	2.20
NM_015744	Enpp2	2.20
NM_001039530	Parp14	2.19
NM_009675	Aoc3	2.18
NM_013646	Rora	2.18
NM_139298	Wnt9a	2.18
NM_007825	Cyp7b1	2.18
NM_018738	Igtp	2.18
NM_010698	Ldb2	2.18
NM_011858	Odz4	2.18
NM_177834	Cpa6	2.18
NM_012043	Islr	2.18
NM_012033	Tinag	2.17
AK029732	Stard9	2.17
NM_009943	Cox6a2	2.17
NM_010475	Hsd17b1	2.17
NM_011581	Thbs2	2.17
BC051474	Rasgrp2	2.17
NM_176973	Podxl2	2.16
NM_007515	Slc7a3	2.16
NM_021344	Tesc	2.16
NM_172271	Slc6a17	2.15
NM_013584	Lifr	2.15
NM_013706	Cd52	2.15
NM_008329	Ifi204	2.15
NM_146007	Col6a2	2.14
NM_173422	Colec10	2.14
NM_019696	Cpxm1	2.14
BC016539	Hmcn1	2.14
NM_007925	Eln	2.14
CK790536	Adamts3	2.13
NM_010724	Psmb8	2.13
NM_018729	Cd244	2.13
NM_016687	Sfrp4	2.13
ENSMUST00000102939	Cacna1b	2.13
NM_007876	Dpep1	2.13
NM_019963	Stat2	2.12
NM_022723	Scube1	2.12
NM_010181	Fbn2	2.12
NM_030889	Sorcs2	2.11
NM_009935	Col6a3	2.11
NM_028331	C1qtnf6	2.11
NM_145154	Angptl6	2.10
NM_027180	Centd2	2.10
NM_080595	Emid1	2.09
NM_022004	Fxyd6	2.09
NM_020333	Slc12a5	2.08
NM_001029841	Sla	2.07
AK050118	Igf1	2.07
NM_026743	Tspan11	2.07
NM_008809	Pdgfrb	2.06
NM_153789	Mylip	2.06
NM_009197	Slc16a2	2.06
NM_053128	Pcdhb3	2.06
NM_007609	Casp4	2.06
NM_053145	Pcdhb20	2.06
NM_026929	Chac1	2.05
NM_009154	Sema5a	2.05
NM_008278	Hpgd	2.05
NM_022322	Tnmd	2.05
NM_008394	Isgf3g	2.05
NM_001001309	Itga8	2.05
NM_027397	Isl2	2.05
NM_152993	Ebf4	2.05
XM_887155	Igsf10	2.05
AK018789	Ntrk2	2.04
AK037357	Tcra	2.04
NM_019521	Gas6	2.04
NM_025451	Camk2n1	2.04
NM_170701	Cd40	2.04
NM_028199	Plxdc1	2.04
NM_023386	Rtp4	2.03
NM_028454	Tm7sf2	2.03
NM_008818	Rhox5	2.03
NM_133859	Olfml3	2.03
NM_029612	Slamf9	2.02
NM_029981	Adamtsl2	2.02
NM_175425	C1qtnf7	2.02
NM_019467	Aif1	2.02
NM_011217	Ptprr	2.01
NM_019417	Pdlim4	2.00
NM_023143	C1r	2.00
AK049998	Apobec3	2.00
AK084358	Dleu2	2.00
NM_145218	Wbscr17	2.00
AK046736	Fbxo39	2.00
XM_194371	Dchs1	1.99
X68951	X68951	1.99
AK021064	Cdh10	1.99
NM_010228	Flt1	1.99
NM_009204	Slc2a4	1.99
NM_054054	Brdt	1.99
NM_007833	Dcn	1.99
NM_013592	Matn4	1.99
NM_024474	Emid2	1.98
BC094349	Lrp3	1.98
NM_018865	Wisp1	1.98
NM_026979	C1qtnf2	1.98
AK011447	Armc2	1.97
AK154958	Synpo	1.97
NM_173051	Serpinb1c	1.97
NM_027208	Bdh2	1.97
NM_007548	Prdm1	1.97
NM_001038604	Clec5a	1.97
NM_144799	Lmcd1	1.97
NM_023738	Ube1l	1.96
NM_009819	Ctnna2	1.96
NM_008125	Gjb2	1.96
NM_011985	Mmp23	1.96
NM_015731	Atp9a	1.96
NM_178749	Stk32a	1.96
NM_023689	Spock3	1.95
AK011539	Ppp1r3d	1.95
NM_008606	Mmp11	1.95
AK078113	Erg	1.95
NM_008873	Plau	-1.95
NM_013912	Apln	-1.95
NM_008940	Klk8	-1.95
NM_001081205	Npal1	-1.96
AK040441	Fcgbp	-1.96
NM_011075	Abcb1b	-1.96
NM_010136	Eomes	-1.97
NM_008127	Gjb4	-1.97
NM_153800	Arhgap22	-1.97
ENSMUST00000047655	Slc25a43	-1.98
NM_130878	Pcdh21	-1.99
NM_021487	Kcne1l	-1.99
NM_010663	Krt17	-1.99
NM_178373	Cidec	-1.99
NM_001081088	Lrp2	-2.00
NM_011445	Sox6	-2.00
NM_021367	Tslp	-2.01
NM_212457	Bex4	-2.01
NM_008350	Il11	-2.01
NM_022420	Gprc5b	-2.01
NM_007789	Ncan	-2.01
NM_008880	Plscr2	-2.01
NM_007389	Chrna1	-2.01
NM_010451	Hoxa2	-2.01
NM_028995	Npal3	-2.01
NM_010056	Dlx5	-2.02
NM_013470	Anxa3	-2.02
NM_207279	Plcxd1	-2.02
NM_011567	Tead4	-2.02
NM_026380	Rgs8	-2.02
NM_022019	Dusp10	-2.02
NM_030703	Cpn1	-2.03
NM_009472	Unc5c	-2.03
NM_001081124	Mtap7d2	-2.04
NM_007540	Bdnf	-2.05
NM_008079	Galc	-2.05
NM_178076	Mcf2l	-2.05
NM_013565	Itga3	-2.05
NM_019645	Pkp1	-2.06
NM_013743	Pdk4	-2.07
NM_033314	Slco2a1	-2.08
NM_145423	Slc5a8	-2.08
NM_177448	Mogat2	-2.08
U86445	Cited2	-2.08
NM_176930	Nrcam	-2.09
NM_024406	Fabp4	-2.11
NM_013473	Anxa8	-2.11
NM_011950	Mapk13	-2.11
NM_008536	Tm4sf1	-2.12
NM_009344	Phlda1	-2.12
NM_133191	Eps8l2	-2.13
NM_007482	Arg1	-2.13
NM_009152	Sema3a	-2.14
NM_053178	Acsbg1	-2.14
NM_007557	Bmp7	-2.14
NM_019867	Ngef	-2.14
NM_183284	Spink2	-2.15
NM_025312	Sostdc1	-2.15
NM_028629	Kprp	-2.17
NM_145535	Sdcbp2	-2.17
NM_178685	Pcdh20	-2.17
AK039992	Rnd1	-2.18
NM_009397	Tnfaip3	-2.18
NM_172922	Ankk1	-2.18
NM_008181	Gsta1	-2.19
NM_177225	Samd12	-2.19
Y15741	Nkx2-9	-2.20
NM_177025	Cobll1	-2.20
NM_009667	Ampd3	-2.20
NM_009701	Aqp5	-2.21
NM_011328	Sct	-2.21
NM_009115	S100b	-2.21
NM_133654	Cd34	-2.22
NM_009414	Tph1	-2.22
NM_007732	Col17a1	-2.22
NM_023663	Ripk4	-2.22
NM_023476	Tinagl	-2.24
NM_001033281	Prdm6	-2.26
NM_025961	Gatm	-2.27
AK136383	Gja3	-2.28
NM_011198	Ptgs2	-2.28
NM_133167	Parvb	-2.28
NM_011446	Sox7	-2.28
NM_148933	Slco4a1	-2.28
NM_013867	Bcar3	-2.29
NM_175328	Slc6a15	-2.30
NM_010474	Hs3st1	-2.31
NM_146010	Tspan8	-2.31
NM_175541	Mum1l1	-2.31
NM_138595	Gldc	-2.31
NM_028775	Cyp2s1	-2.31
NM_016887	Cldn7	-2.33
NM_001025245	Mbp	-2.34
NM_008653	Mybpc3	-2.34
NM_016660	Hmga1	-2.35
NM_011123	Plp1	-2.37
NM_008433	Kcnn4	-2.39
NM_033175	Lce3c	-2.39
S65735	Gpm6a	-2.41
NM_011718	Wnt10b	-2.42
NM_170599	Igsf11	-2.44
NM_025285	Stmn2	-2.44
NM_013657	Sema3c	-2.45
NM_008471	Krt19	-2.45
NM_010104	Edn1	-2.47
NM_008500	Lhx6	-2.48
NM_026323	Wfdc2	-2.49
NM_007377	Aatk	-2.51
NM_029975	Ulbp1	-2.53
NM_007728	Coch	-2.53
NM_010139	Epha2	-2.53
AK037205	Olfml2a	-2.56
NM_177129	Cntn2	-2.56
NM_013468	Ankrd1	-2.59
NM_010910	Nefl	-2.59
NM_138741	Sdpr	-2.61
NM_013526	Gdf6	-2.61
NM_028882	Sema3d	-2.62
NM_011921	Aldh1a7	-2.66
NM_007559	Bmp8b	-2.70
NM_023537	Rab3b	-2.74
NM_134066	Akr1c18	-2.75
NM_172496	Cobl	-2.75
NM_008729	Ctnnd2	-2.76
NM_001025606	Tmem171	-2.78
NM_028021	Myh14	-2.80
NM_172752	Sorbs2	-2.81
NM_177157	Gchfr	-2.82
NM_025393	S100a14	-2.88
NM_178675	Slc35f1	-2.89
NM_029094	Pik3cb	-2.93
NM_146015	Efemp1	-2.94
NM_010446	Foxa2	-2.94
NM_010054	Dlx2	-2.95
NM_027011	Krt5	-2.95
NM_014194	Klra7	-3.07
NM_010203	Fgf5	-3.09
NM_013566	Itgb7	-3.16
NM_008725	Nppa	-3.18
AK005009	Pabpc1	-3.18
NM_207246	Rasgrp3	-3.20
NM_011727	Xlr3b	-3.21
NM_021365	Xlr4b	-3.27
NM_178642	Tmem16a	-3.30
NM_007857	Dhh	-3.30
NM_028798	Crct1	-3.47
NM_053152	Klra22	-3.54
NM_008484	Lamb3	-3.57
NM_013793	Klra15	-3.60
NM_018784	St3gal6	-3.71
NM_009627	Adm	-3.87
NM_026811	Lce1e	-4.14
NM_178920	Mal2	-4.22
NM_023612	Esm1	-4.35
NM_013467	Aldh1a1	-4.35
NM_008241	Foxg1	-4.41
NM_011118	Prl2c3	-4.42
NM_029667	Lce1i	-4.59
NM_001039554	Angptl7	-4.68
NM_181852	Prl2c5	-5.01
NM_026335	Lce1h	-5.29
NM_172155	Prl3d2	-5.37
NM_198024	Ranbp3l	-5.42
NM_025413	Lce1g	-6.01
NM_053150	Klra20	-6.67
NM_022879	Myl7	-7.21
NM_017370	Hp	-8.20
NM_008979	Ptpn22	-11.61
