# Supplementary material for: Gene expression profiles in mouse embryo fibroblasts lacking stathmin, a microtubule regulatory protein, reveal changes in the expression of genes contributing to cell motility
Source: BMC Genomics. 2009 Jul 30;10:343. doi: 10.1186/1471-2164-10-343 (PMC2725145; doi:10.1186/1471-2164-10-343)
Supplement: Additional file 3 — Tubulin isotype mouse versus human nomenclature and antibody specificities. Tubulin isotypes for α- and β-tubulins are listed with accession numbers, current gene name, old gene name, new classification scheme (Group for α-tubulin, Class for β-tubulins), C-terminal sequences of each, and antibodies that recognize those sequences if known. [file 1471-2164-10-343-S3.xls]

## Sheet: Additional Table 3
a-Tubulins
MOUSE					HUMAN					ANTIBODIES
Accession Number	Mouse Gene	Old Names	Groupa	C-Terminal Sequence	Accession Number	Human Gene	Old Names	Groupa	C-term sequence	Sequence	Name
NM_011653	Tuba1a	Tuba1	1	AREDMAALEKDYEEVGVDSVEGEGEEEGEEY	NM_006009	TUBA1A	B-ALPHA-1	1	AREDMAALEKDYEEVGVDSVEGEGEEEGEEY	EGEFSEAREDMAALEKDYEEVGVDSVEGE	DM1Ab
NM_011654	Tuba1b	Tuba2	1	AREDMAALEKDYEEVGVDSVEGEGEEEGEEY	NM_006082	TUBA1B	K-ALPHA-1	1	AREDMAALEKDYEEVGVDSVEGEGEEEGEEY	EGEFSEAREDMAALEKDYEEVGVDSVEGE	DM1Ab
NM_009448	Tuba1c	Tuba6	1	AREDMAALEKDYEEVGADSAEGDDEGEEY	NM_032704	TUBA1C	TUBA6	1	AREDMAALEKDYEEVGADSADGEDEGEEY
NM_009447	Tuba4a	Tuba4	2	AREDMAALEKDYEEVGIDSYEDEDEGEE	NM_006000	TUBA4A	TUBA1	2	AREDMAALEKDYEEVGIDSYEDEDEGEE
-	-	-	-	-	AK024002	TUBA4B	TUBA4	2	MHQSSLQKKYTTSSCRWQRLPMPALSLPTRW
NM_009446	Tuba3a	Tuba3	3	AREDLAALEKDYEEVGVDSVEAEAEEGEEY	-	-	-	-	-
NM_009449	Tuba3b	Tuba7	3	AREDLAALEKDYEEVGVDSVEAEAEEGEEY	-	-	-	-	-
-	-	-	-	-	NM_006001	TUBA3C	TUBA2	3	ARLDLAALEKDYEEVGVDSVEAEAEEGEEY
-	-	-	-	-	NM_080386	TUBA3D	H2-ALPHA	3	AREDLAALEKDYEEVGVDSVEAEAEEGEEY
-	-	-	-	-	NM_207312	TUBA3E	LOC112714	3	AREDLAALEKDCEEVGVDSVEAEAEEGEEY
NM_017379	Tuba8	Tuba8	4	AREDLAALEKDYEEVGTDSFEEENEGEEF	NM_018943	TUBA8	TUBA8	4	AREDLAALEKDYEEVGTDSFEEENEGEEF
NM_001033879	Tubal3	Tubal3	4	ELGEFVEAREDLAALEKDYEEVGLSF	NM_024803	TUBAL3	TUBAL3	4	EEAEFLEAREDLAALERDYEEVAQSF
ß-Tubulinsc
Accession Number	Mouse Gene		Class	C-Terminal Sequence	Accession Number	Human Gene	Old Names	Class	C-term sequence	Sequence	Name
NM_001080971	Tubb1		VI	EDVEEAEVEAEDKDH	NM_030773	TUBB1	Hß1	VI	VTEEAEMEPEDKGH	NO
NM_146116	Tubb2c		IVb	EEEGEFEEEAEEEVA	NM_006088	TUBB2C	Hß2	IVb	EEEGEFEEEAEEEVA	EAEEEVA	Tub IVd
NM_023279	Tubb3		III	MYEDDDEESEAQGPK	NM_006086	TUBB3	hß4	III	MYEDDEEESEAQGPK	ESESEQGPK	Tub IIId
NM_009451	Tubb4		IVa	AEEGEFEEEAEEEVA	NM_006087	TUBB4	Hß5	IVa	AEEGEFEEEAEEEVA	EAEEEVA	Tub IVd
NM_011655	Tubb5		I	AEEEEDFGEEAEEEA	NM_178014	TUBB	HM40	I	AEEEEDFGEEAEEEA	EEAEEEA	SAP.4G5
NM_026473	Tubb6		V	GEEAFEDEDEEEINE	NM_032525	TUBB6	5-beta or Beta V	V	DGEEAFEDEEEEIDG	NO
NM_009450	Tubb2a		II	DEQGEFEEEEGEDEA	NM_001069	TUBB2A	Hß9	II	DEQGEFEEEEGEDEA	EGEEDEA	Tub IId
NM_023716	Tubb2b		II	DEQGEFEEEEGEDEA	NM_178012	TUBB2B	Hß9	II	DEQGEFEEEEGEDEA	EGEEDEA	Tub IId
a Khodiyar et al., 2007; b Vina et al., 1988; c Verdier-Pinard, et al., 2003; d Banerjee et al., 1992
