# Supplementary material for: Gene expression profiles in mouse embryo fibroblasts lacking stathmin, a microtubule regulatory protein, reveal changes in the expression of genes contributing to cell motility
Source: BMC Genomics. 2009 Jul 30;10:343. doi: 10.1186/1471-2164-10-343 (PMC2725145; doi:10.1186/1471-2164-10-343)
Supplement: Additional file 5 — GO Terms represented by genes in Additional file 2. Data entered into KEGG Spider used to generate the pie chart in Figure 3. [file 1471-2164-10-343-S5.xls]

## Sheet: GO Category Enrichment
GO term	Description	Number of input genes	Input genes	p-value	Percent Total
GO:0007155	cell adhesion(BP)	49	WISP2 LAMB3 LAMA4 KLRA7 ITGBL1 TGFBI ITGA11 CDH16 NCAN MFAP4 ITGA8 CTNND2 COL6A3 NRCAM POSTN ITGB7 PCDHB19 CPXM1 CNTN2 WISP1 PCDHB21 PKP1 FCGBP PCDHB17 CD34 THBS4 CDH10 PGM5 ITGA9 THBS2 COL17A1 COL5A3 PODXL2 KLRA22 COL1A2 CPXM2 PCDHB3 PARVB COL6A2 MYBPC3 COL3A1 ITGA3 PCDHB20 DPT CTNNA2 AOC3 COL1A1 PCDH20 COL8A2	0.05	0.103594
GO:0005509	calcium ion binding(MF)	48	ITGA11 CDH16 NCAN SPARCL1 MFAP4 ITGA8 RHBDL3 MMP11 PCDHB19 S100B AIF1 PCDHB21 PCDHB17 MEGF6 SLIT3 THBS4 CDH10 PCDH21 THBS2 CACNA1G APOB48R S100A14 RASGRP2 EFEMP1 WBSCR17 ANXA8 ENPEP NKD1 GAS6 SCUBE1 PCSK9 PLSCR2 PCDHB3 C1R CACNA1B ANXA3 DCHS1 LRP2 MYL7 STAT2 PCDHB20 MMP19 SPOCK3 GALNTL1 AOC3 TESC FBN2 PCDH20	0.05	0.10148
GO:0007275	multicellular organismal development(BP)	42	DLX2 SEMA3A PLXDC1 ANGPTL6 EBF4 SFRP4 BMP7 C1QTNF5 ITGA8 CTNND2 ITGB7 ARHGAP22 HEYL BMP8B ISL1 HOXA2 NGEF DHH BEX4 FLT1 WNT9A SLIT3 NTRK2 NKX2-9 WNT10B SEMA3C HOXB13 SOX6 CHRDL1 EOMES DLX5 SEMA5B FOXG1 SEMA3D NKD1 SEMA5A SFRP1 ISL2 DACT1 LDB2 MMP19 UNC5C	0.075	0.0887949
GO:0005578	proteinaceous extracellular matrix(CC)	37	ADAMTSL2 LAMB3 ADAMTS15 ADAMTS2 LAMA4 TGFBI MMP23 SPARCL1 MFAP4 LUM MMP11 POSTN FMOD ADAM33 WNT9A ADAMTS16 DCN WNT10B ADAMTS4 COL17A1 PTN ASPN MATN4 ELN EMID1 COL1A2 EMID2 COL6A2 COL3A1 DPT TNN MFAP2 MMP19 SPOCK3 COL1A1 FBN2 COL8A2	0.05	0.0782241
GO:0008233	peptidase activity(MF)	31	ADAMTS4 ADAMTSL2 ADAMTS15 ADAMTS2 MMP23 SERPINA3F CPN1 DPEP1 RHBDL3 MMP11 KLK8 ENPEP ADAMTS3 CPA6 CPXM1 PCSK5 TNFAIP3 PAPPA USP18 PCSK9 PLAU C1R DHH CASP4 GZMC CTSK ADAM33 MMP19 ADAMTS16 PSMB8 FAP	0.125	0.0655391
GO:0006508	proteolysis(BP)	29	ADAMTS4 ADAMTS15 ADAMTS2 HGF MMP23 CPN1 DPEP1 MMP11 KLK8 ENPEP CPA6 CPXM1 PCSK5 PAPPA PCSK9 CPXM2 PLAU C1R DHH CASP4 TINAG GZMC CTSK ADAM33 TINAGL MMP19 ADAMTS16 PGM5 FAP	0.075	0.0613108
GO:0005576	extracellular region(CC)	28	WNT10B WISP2 ADM GDF6 IGFBP5 ESM1 IGFBP3 GAS6 HP CXCL14 PCSK9 CXCL10 S100B CCL12 C1R WISP1 SCT EDN1 IGF1 WNT9A CCL8 THBS4 IL11 NPPA FBN2 PRL2C3 SVEP1 THBS2	0.125	0.0591966
GO:0030154	cell differentiation(BP)	23	DLX2 SEMA3C SEMA3A ANGPTL6 CHRDL1 SFRP4 EOMES BMP7 SEMA5B ITGA8 SEMA3D ARHGAP22 NKD1 PAPPA BMP8B SEMA5A SFRP1 NGEF BEX4 FLT1 SLIT3 MMP19 NTRK2	0.275	0.0486258
GO:0005198	structural molecule activity(MF)	22	TMEM178 COL17A1 MBP CLDN1 CTNND2 COL5A3 NEFL ELN PLP1 COL1A2 KRT19 COL6A2 COL3A1 KRT5 PKP1 CLDN7 THBS4 CTNNA2 KRT17 COL1A1 COL8A2 THBS2	0.075	0.0465116
GO:0008237	metallopeptidase activity(MF)	16	ADAMTS4 ADAMTSL2 ADAMTS15 ADAMTS2 MMP23 CPN1 DPEP1 MMP11 ENPEP CPA6 ADAMTS3 CPXM1 PAPPA ADAM33 ADAMTS16 MMP19	0.075	0.0338266
GO:0007399	nervous system development(BP)	14	SEMA3C SEMA3A SEMA5A CHRDL1 NGEF DLX5 SEMA5B BEX4 IGF1 ITGA8 GFRA1 SLIT3 SEMA3D NTRK2	0.125	0.0295983
GO:0008083	growth factor activity(MF)	13	WISP2 HGF PTN GDF6 FGF21 BMP7 BDNF IGF1 FGF5 FGF12 IL11 FGF11 BMP8B	0.125	0.0274841
GO:0005201	extracellular matrix structural constituent(MF)	11	COL1A2 LAMB3 LAMA4 COL6A2 COL3A1 WNT9A COL5A3 MATN4 COL1A1 FBN2 ELN	0.05	0.0232558
GO:0005102	receptor binding(MF)	11	WNT10B APLN ANGPTL6 C1QTNF2 LAMA4 ANGPT4 ANGPTL7 EDN1 MFAP4 TNN SLIT3	0.075	0.0232558
GO:0007169	transmembrane receptor protein tyrosine kinase signaling pathway(BP)	10	EPHA3 SEMA3C COL1A2 EPHA2 ANGPT4 FLT1 GFRA1 PDGFRB PCSK5 NTRK2	0.05	0.0211416
GO:0007156	homophilic cell adhesion(BP)	10	PCDHB3 PIK3CB PCDHB21 CDH16 PCDHB17 PCDHB20 CDH10 PCDHB19 PCDH21 PCDH20	0.075	0.0211416
GO:0007229	integrin-mediated signaling pathway(BP)	10	ADAMTS4 ADAMTS2 ITGBL1 ITGA11 ITGA3 ITGA8 ADAM33 ADAMTS3 ITGB7 ITGA9	0.125	0.0211416
GO:0006817	phosphate transport(BP)	9	C1QTNF7 COL1A2 EMID1 COL17A1 EMID2 COL6A2 COL1A1 COL3A1 COL8A2	0.075	0.0190275
GO:0004222	metalloendopeptidase activity(MF)	9	ADAMTS4 ADAMTSL2 ADAMTS15 ADAMTS2 MMP23 ADAM33 MMP11 MMP19 ADAMTS16	0.125	0.0190275
GO:0005581	collagen(CC)	8	COL1A2 COL5A3 COL17A1 COL6A3 COL6A2 COL1A1 COL3A1 COL8A2	0.05	0.0169133
GO:0030020	extracellular matrix structural constituent conferring tensile strength(MF)	7	COL1A2 COL17A1 COL6A3 COL6A2 COL1A1 COL3A1 COL8A2	0.05	0.0147992
GO:0007160	cell-matrix adhesion(BP)	7	ITGA8 COL5A3 TNN ITGBL1 ITGB7 ITGA9 ITGA11	0.125	0.0147992
GO:0031012	extracellular matrix(CC)	6	ADAMTS4 ADAMTSL2 ADAMTS15 ADAMTS2 OLFML2A ADAMTS16	0.05	0.012685
GO:0008305	integrin complex(CC)	6	ITGA8 ITGA3 ITGBL1 ITGB7 ITGA9 ITGA11	0.075	0.012685
GO:0007267	cell-cell signaling(BP)	6	WNT10B WNT9A GJB4 GJA3 DHH GJB2	0.325	0.012685
GO:0004714	transmembrane receptor protein tyrosine kinase activity(MF)	6	EPHA3 EPHA2 PDGFRB NTRK2 PCSK5 FLT1	0.325	0.012685
GO:0005520	insulin-like growth factor binding(MF)	5	WISP2 ESM1 WISP1 IGFBP3 IGFBP5	0.075	0.0105708
		473
